# Supplementary material for: Geographical Characteristics of Culex tritaeniorhynchus and Culex orientalis Microbiomes in Korea
Source: Insects. 2024 Mar 18;15(3):201. doi: 10.3390/insects15030201 (PMC10971372; doi:10.3390/insects15030201)
Supplement: Supplementary file 1 [file insects-15-00201-s001.zip]

Archive with 1 entries (1 files):
- insects-2854749-supplementary.xlsx
