# Supplementary material for: Geographical Characteristics of Culex tritaeniorhynchus and Culex orientalis Microbiomes in Korea
Source: Insects. 2024 Mar 18;15(3):201. doi: 10.3390/insects15030201 (PMC10971372; doi:10.3390/insects15030201)
Supplement: Supplementary file 1 [file insects-15-00201-s001.zip › insects-2854749-supplementary.xlsx]

## Sheet: Supplementary figure 1
Supplementary Figure 1 Alpha rarefaction graph

## Sheet: Supplementary table 1
Primer for amplifying V3-V4 region
Primer	Sequence (5-------->3)
16S v34_F	TCGTCGGCAGCGTCAGATGTGTATAAGAGACAGCCTACGGGNGGCWGCAG
	TCGTCGGCAGCGTCAGATGTGTATAAGAGACAGNCCTACGGGNGGCWGCAG
	TCGTCGGCAGCGTCAGATGTGTATAAGAGACAGNNCCTACGGGNGGCWGCAG
	TCGTCGGCAGCGTCAGATGTGTATAAGAGACAGNNNCCTACGGGNGGCWGCAG
16S v34_R	GTCTCGTGGGCTCGGAGATGTGTATAAGAGACAGGACTACHVGGGTATCTAATCC
	GTCTCGTGGGCTCGGAGATGTGTATAAGAGACAGNGACTACHVGGGTATCTAATCC
	GTCTCGTGGGCTCGGAGATGTGTATAAGAGACAGNNGACTACHVGGGTATCTAATCC
	GTCTCGTGGGCTCGGAGATGTGTATAAGAGACAGNNNGACTACHVGGGTATCTAATCC

## Sheet: Filtering
sample-id	input	filtered	percentage of input passed filter	denoised	merged	percentage of input merged	non-chimeric	percentage of input non-chimeric	mosquito
Ct-4	26173	17000	64.95	12290	8118	31.02	7670	29.31	10
Co-4	47278	33402	70.65	27861	23008	48.67	1895	4.01	10
Ct-5	38821	28784	74.15	23052	16835	43.37	7961	20.51	2
Co-5	52447	37959	72.38	31559	26580	50.68	4104	7.83	3
Ct-6	59545	45850	77	34657	27612	46.37	5191	8.72	1
Co-6	74814	58409	78.07	48421	40591	54.26	6009	8.03	2
Ct-9	42871	32093	74.86	25176	18719	43.66	4526	10.56	10
Co-9	84673	60954	71.99	45830	37166	43.89	9102	10.75	8
Ct-10	74370	58515	78.68	42906	34476	46.36	10109	13.59	8
Co-10	78204	56067	71.69	46684	40585	51.9	7004	8.96	3
Ct-11	68631	52803	76.94	39709	30013	43.73	3551	5.17	10
Co-11	92469	54738	59.2	41457	34637	37.46	8768	9.48	1

## Sheet: Phylum
Phylum level
Taxon Name	Ct 4	Co 4	Ct 5	Co 5	Ct 6	Co 6	Ct 9	Co 9	Ct 10	Co 10	Ct 11	Co 11	Taxon Name	Average
Proteobacteria	95.8145	69.5236	23.9324	83.8196	92.3688	76.523	83.4495	90.6506	18.5194	30.4343	66.4975	90.7876	Proteobacteria	68.5267
Spirochaetes	0	25.8246	29.0885	0	0	13.5191	0	1.9152	72.3112	47.3358	0	0	Spirochaetes	15.8329
Actinobacteria	1.9199	3.3276	30.2039	9.2549	1.6724	1.1063	6.1853	2.2788	3.6468	2.448	7.6351	4.7078	Actinobacteria	6.1989
Firmicutes	1.9107	0	12.2478	1.0782	3.3796	6.1648	4.9169	2.1038	2.9107	17.7985	3.3943	1.1554	Firmicutes	4.75506
Bacteroidetes	0	0	0	5.1125	1.0576	2.4201	0	1.293	0	0	21.1345	1.4284	Bacteroidetes	2.70384
Chloroflexi	0	0	0	0	0	0	1.5141	0	0	0	0	0	Chloroflexi	0.126175
Acidobacteria	0	0	0	0	0	0	1.2807	0	0	0	0	0	Acidobacteria	0.106725
<1%	0.3549	1.3242	4.5274	0.7348	1.5216	0.2667	2.6535	1.7586	2.6119	1.9834	1.3386	1.9208	<1%	1.7497

## Sheet: Family
family
Family level
Taxonomy	Taxon Name	Ct 4	Co 4	Ct 5	Co 5	Ct 6	Co 6	Ct 9	Co 9	Ct 10	Co 10	Ct 11	Co 11	Taxon Name	Average
Bacteria;Proteobacteria;Gammaproteobacteria;Enterobacterales;Erwiniaceae	Erwiniaceae	71.3745	44.6768	1.6349	46.2527	0	3.5749	40.051	1.827	0	7.5054	62.935	30.7781	Erwiniaceae	25.8842
Bacteria;Spirochaetes;Spirochaetia;Spirochaetales;Spirochaetaceae	Spirochaetaceae	0	25.8246	29.0885	0	0	13.5191	0	1.9152	72.3112	47.3358	0	0	Spirochaetaceae	15.8329
Bacteria;Proteobacteria;Gammaproteobacteria;Enterobacterales;Enterobacteriaceae	Enterobacteriaceae	13.3399	4.3534	0	1.2487	47.5368	25.7804	0	3.1276	0	3.8292	0	0	Enterobacteriaceae	8.268
Bacteria;Proteobacteria;Alphaproteobacteria;Rhodospirillales;Acetobacteraceae	Acetobacteraceae	10.3056	7.1828	1.3779	4.3345	8.4703	9.9018	27.3395	13.5966	8.3983	4.4988	0	0	Acetobacteraceae	7.95051
Bacteria;Proteobacteria;Gammaproteobacteria;Enterobacterales;Yersiniaceae	Yersiniaceae	0	9.8577	0	0	29.616	29.2477	0	0	0	0	0	0	Yersiniaceae	5.72678
Bacteria;Proteobacteria;Gammaproteobacteria;Enterobacterales;Enterobacterales_uc	Enterobacterales_uc	0	0	0	0	0	0	0	0	0	0	0	51.955	Enterobacterales_uc	4.32958
Bacteria;Proteobacteria;Gammaproteobacteria;Legionellales;Coxiellaceae	Coxiellaceae	0	0	0	0	0	0	0	50.051	0	0	0	0	Coxiellaceae	4.17092
Bacteria;Bacteroidetes;Flavobacteria;Flavobacteriales;Flavobacteriaceae	Flavobacteriaceae	0	0	0	4.5818	0	0	0	1.0055	0	0	21.0698	1.1779	Flavobacteriaceae	2.31958
Bacteria;Proteobacteria;Gammaproteobacteria;Pseudomonadales;Moraxellaceae	Moraxellaceae	0	0	11.5315	0	0	0	9.9905	0	0	1.5609	1.4576	0	Moraxellaceae	2.04504
Bacteria;Proteobacteria;Gammaproteobacteria;Pseudomonadales;Pseudomonadaceae	Pseudomonadaceae	0	0	0	7.9341	0	6.1057	0	1.2991	1.0757	5.3648	0	2.281	Pseudomonadaceae	2.00503
Bacteria;Proteobacteria;Gammaproteobacteria;Xanthomonadales;Xanthomonadaceae	Xanthomonadaceae	0	0	1.3724	16.3749	0	0	0	0	0	4.1745	0	0	Xanthomonadaceae	1.82682
Bacteria;Proteobacteria;Gammaproteobacteria;Enterobacterales;Morganellaceae	Morganellaceae	0	0	0	0	0	0	0	16.3424	0	0	0	0	Morganellaceae	1.36187
Bacteria;Actinobacteria;Actinobacteria_c;Micrococcales;Microbacteriaceae	Microbacteriaceae	0	2.8854	0	8.0638	0	0	0	0	0	0	0	3.1871	Microbacteriaceae	1.17803
Bacteria;Actinobacteria;Actinobacteria_c;Corynebacteriales;Corynebacteriaceae	Corynebacteriaceae	0	0	10.602	0	0	0	1.1148	0	0	0	0	0	Corynebacteriaceae	0.9764
Bacteria;Actinobacteria;Actinobacteria_c;Micrococcales;Intrasporangiaceae	Intrasporangiaceae	0	0	6.8183	0	0	0	0	0	0	0	3.4875	0	Intrasporangiaceae	0.858817
Bacteria;Proteobacteria;Gammaproteobacteria;Enterobacterales;Pectobacteriaceae	Pectobacteriaceae	0	2.3632	0	0	2.5192	0	0	0	3.5141	1.0177	0	0	Pectobacteriaceae	0.784517
Bacteria;Firmicutes;Negativicutes;Selenomonadales;Sporomusaceae	Sporomusaceae	0	0	0	0	0	0	0	0	0	8.4557	0	0	Sporomusaceae	0.704642
Bacteria;Firmicutes;Bacilli;Bacillales;Staphylococcaceae	Staphylococcaceae	0	0	3.2533	0	0	0	1.0595	0	0	1.3279	1.556	0	Staphylococcaceae	0.599725
Bacteria;Firmicutes;Bacilli;Bacillales;Bacillaceae	Bacillaceae	0	0	2.6027	0	0	0	1.4895	0	1.3949	1.464	0	0		0.579258
Bacteria;Firmicutes;Clostridia;Clostridiales;Lachnospiraceae	Lachnospiraceae	0	0	0	0	0	0	0	0	0	5.1164	0	0	Lachnospiraceae	0.426367
Bacteria;Proteobacteria;Alphaproteobacteria;Rhizobiales;Rhizobiaceae	Rhizobiaceae	0	0	1.3177	3.542	0	0	0	0	0	0	0	0	Rhizobiaceae	0.404975
Bacteria;Firmicutes;Bacilli;Lactobacillales;Enterococcaceae	Enterococcaceae	0	0	0	0	1.5699	3.0005	0	0	0	0	0	0	Enterococcaceae	0.380867
Bacteria;Actinobacteria;Actinobacteria_c;Corynebacteriales;Dietziaceae	Dietziaceae	0	0	3.1713	0	0	0	0	0	0	0	1.1806	0	Dietziaceae	0.362658
Bacteria;Proteobacteria;Alphaproteobacteria;Sphingomonadales;Sphingomonadaceae	Sphingomonadaceae	0	0	0	1.5441	0	0	0	0	0	0	0	1.6939	Sphingomonadaceae	0.269833
Bacteria;Proteobacteria;Alphaproteobacteria;Rhizobiales;Methylobacteriaceae	Methylobacteriaceae	0	0	1.0225	0	0	0	0	0	1.2345	0	0	0	Methylobacteriaceae	0.188083
Bacteria;Firmicutes;Clostridia;Clostridiales;Peptostreptococcaceae	Peptostreptococcaceae	0	0	2.0613	0	0	0	0	0	0	0	0	0	Peptostreptococcaceae	0.171775
Bacteria;Actinobacteria;Actinobacteria_c;Micrococcales;Micrococcaceae	Micrococcaceae	0	0	2.0504	0	0	0	0	0	0	0	0	0	Micrococcaceae	0.170867
Bacteria;Actinobacteria;Actinobacteria_c;Pseudonocardiales;Pseudonocardiaceae	Pseudonocardiaceae	0	0	1.9575	0	0	0	0	0	0	0	0	0	Pseudonocardiaceae	0.163125
Bacteria;Firmicutes;Erysipelotrichi;Erysipelotrichales;Erysipelotrichaceae	Erysipelotrichaceae	0	0	1.5911	0	0	0	0	0	0	0	0	0	Erysipelotrichaceae	0.132592
Bacteria;Actinobacteria;Actinobacteria_c;Streptomycetales;Streptomycetaceae	Streptomycetaceae	0	0	0	0	0	0	1.3575	0	0	0	0	0	Streptomycetaceae	0.113125
Bacteria;Bacteroidetes;Bacteroidia;Bacteroidales;Porphyromonadaceae	Porphyromonadaceae	0	0	0	0	0	1.329	0	0	0	0	0	0	Porphyromonadaceae	0.11075
Bacteria;Firmicutes;Bacilli;Lactobacillales;Streptococcaceae	Streptococcaceae	0	0	0	0	0	1.0866	0	0	0	0	0	0	Streptococcaceae	0.09055
<1%	<1%	4.98	2.8561	18.5467	6.1234	10.2878	6.4543	17.5977	10.8356	12.0713	8.3489	8.3135	8.927	<1%	9.61186

## Sheet: Genus
Genus level
Taxonomy	Taxon Name	Ct 4	Co 4	Ct 5	Co 5	Ct 6	Co 6	Ct 9	Co 9	Ct 10	Co 10	Ct 11	Co 11	Taxon Name	Average
Bacteria;Proteobacteria;Gammaproteobacteria;Enterobacterales;Erwiniaceae;Pantoea	Pantoea	55.8615	41.8234	1.6349	45.6595	0	3.4112	0	1.827	0	7.5054	62.9324	11.4934	Pantoea	19.3457
Bacteria;Spirochaetes;Spirochaetia;Spirochaetales;Spirochaetaceae;AF166259_g	AF166259_g	0	25.8246	29.0885	0	0	13.5191	0	1.9152	72.3112	47.3358	0	0	AF166259_g	15.8329
Bacteria;Proteobacteria;Alphaproteobacteria;Rhodospirillales;Acetobacteraceae;Asaia	Asaia	10.2465	7.1828	1.2467	3.4868	8.3562	6.0435	27.2166	13.5951	8.3983	4.4145	0	0	Asaia	7.51558
Bacteria;Proteobacteria;Gammaproteobacteria;Enterobacterales;Erwiniaceae;Erwinia	Erwinia	15.3707	2.6456	0	0	0	0	39.5381	0	0	0	0	19.2474	Erwinia	6.40015
Bacteria;Proteobacteria;Gammaproteobacteria;Enterobacterales;Yersiniaceae;Serratia	Serratia	0	9.8471	0	0	29.529	26.2366	0	0	0	0	0	0	Serratia	5.46773
Bacteria;Proteobacteria;Gammaproteobacteria;Enterobacterales;Enterobacteriaceae;Gibbsiella	Gibbsiella	0	0	0	0	45.1684	14.3405	0	0	0	0	0	0	Gibbsiella	4.95907
Unclassified in higher taxonomic rank	Enterobacterales_uc	0	0	0	0	0	0	0	0	0	0	0	51.955	Enterobacterales_uc	4.32958
Bacteria;Proteobacteria;Gammaproteobacteria;Legionellales;Coxiellaceae;Diplorickettsia	Diplorickettsia	0	0	0	0	0	0	0	50.0129	0	0	0	0	Diplorickettsia	4.16774
Bacteria;Proteobacteria;Gammaproteobacteria;Pseudomonadales;Moraxellaceae;Acinetobacter	Acinetobacter	0	0	11.5097	0	0	0	9.9628	0	0	1.5609	1.4551	0	Acinetobacter	2.04071
Bacteria;Proteobacteria;Gammaproteobacteria;Pseudomonadales;Pseudomonadaceae;Pseudomonas	Pseudomonas	0	0	0	7.9341	0	6.1057	0	1.2991	1.0757	5.3648	0	2.281	Pseudomonas	2.00503
Bacteria;Proteobacteria;Gammaproteobacteria;Enterobacterales;Enterobacteriaceae;Enterobacteriaceae_g	Enterobacteriaceae_g	13.3269	3.0852	0	0	0	5.157	0	0	0	0	0	0	Enterobacteriaceae_g	1.79742
Bacteria;Bacteroidetes;Flavobacteria;Flavobacteriales;Flavobacteriaceae;Flavobacteriaceae_uc	Flavobacteriaceae_uc	0	0	0	0	0	0	0	0	0	0	21.0646	0	Flavobacteriaceae_uc	1.75538
Bacteria;Proteobacteria;Gammaproteobacteria;Enterobacterales;Morganellaceae;Providencia	Providencia	0	0	0	0	0	0	0	16.3028	0	0	0	0	Providencia	1.35857
Bacteria;Proteobacteria;Gammaproteobacteria;Xanthomonadales;Xanthomonadaceae;Luteibacter	Luteibacter	0	0	0	14.1849	0	0	0	0	0	0	0	0	Luteibacter	1.18207
Bacteria;Actinobacteria;Actinobacteria_c;Corynebacteriales;Corynebacteriaceae;Corynebacterium	Corynebacterium	0	0	10.602	0	0	0	1.1148	0	0	0	0	0	Corynebacterium	0.9764
Bacteria;Actinobacteria;Actinobacteria_c;Micrococcales;Microbacteriaceae;Herbiconiux	Herbiconiux	0	2.5897	0	7.437	0	0	0	0	0	0	0	0	Herbiconiux	0.835558
Bacteria;Proteobacteria;Gammaproteobacteria;Enterobacterales;Pectobacteriaceae;Lonsdalea	Lonsdalea	0	2.1927	0	0	2.1384	0	0	0	3.4646	1.0177	0	0	Lonsdalea	0.73445
Bacteria;Proteobacteria;Gammaproteobacteria;Enterobacterales;Enterobacteriaceae;Enterobacter	Enterobacter	0	0	0	0	0	5.154	0	0	0	3.6313	0	0	Enterobacter	0.732108
Bacteria;Firmicutes;Negativicutes;Selenomonadales;Sporomusaceae;Sporomusa	Sporomusa	0	0	0	0	0	0	0	0	0	8.4487	0	0	Sporomusa	0.704058
Bacteria;Actinobacteria;Actinobacteria_c;Micrococcales;Intrasporangiaceae;Phycicoccus	Phycicoccus	0	0	4.1719	0	0	0	0	0	0	0	2.9593	0	Phycicoccus	0.594267
Bacteria;Bacteroidetes;Flavobacteria;Flavobacteriales;Flavobacteriaceae;Chryseobacterium	Chryseobacterium	0	0	0	4.5818	0	0	0	0	0	0	0	1.0757	Chryseobacterium	0.471458
Bacteria;Proteobacteria;Gammaproteobacteria;Xanthomonadales;Xanthomonadaceae;Stenotrophomonas	Stenotrophomonas	0	0	1.3232	0	0	0	0	0	0	4.1745	0	0	Stenotrophomonas	0.458142
Bacteria;Proteobacteria;Alphaproteobacteria;Rhizobiales;Rhizobiaceae;Rhizobium	Rhizobium	0	0	1.2521	3.4219	0	0	0	0	0	0	0	0	Rhizobium	0.3895
Bacteria;Actinobacteria;Actinobacteria_c;Corynebacteriales;Dietziaceae;Dietzia	Dietzia	0	0	3.1713	0	0	0	0	0	0	0	1.1806	0	Dietzia	0.362658
Bacteria;Firmicutes;Bacilli;Bacillales;Staphylococcaceae;Staphylococcus	Staphylococcus	0	0	1.7059	0	0	0	0	0	0	1.3279	1.2609	0	Staphylococcus	0.357892
Bacteria;Firmicutes;Bacilli;Lactobacillales;Enterococcaceae;Enterococcus	Enterococcus	0	0	0	0	1.0846	2.8717	0	0	0	0	0	0	Enterococcus	0.329692
Bacteria;Proteobacteria;Alphaproteobacteria;Rhodospirillales;Acetobacteraceae;Gluconobacter	Gluconobacter	0	0	0	0	0	3.5931	0	0	0	0	0	0	Gluconobacter	0.299425
Bacteria;Proteobacteria;Alphaproteobacteria;Sphingomonadales;Sphingomonadaceae;Sphingomonas	Sphingomonas	0	0	0	1.496	0	0	0	0	0	0	0	1.5979	Sphingomonas	0.257825
Bacteria;Firmicutes;Clostridia;Clostridiales;Lachnospiraceae;PAC001043_g	PAC001043_g	0	0	0	0	0	0	0	0	0	2.9126	0	0	PAC001043_g	0.242717
Bacteria;Proteobacteria;Gammaproteobacteria;Enterobacterales;Enterobacteriaceae;Kosakonia	Kosakonia	0	0	0	0	0	0	0	2.907	0	0	0	0	Kosakonia	0.24225
Bacteria;Proteobacteria;Gammaproteobacteria;Enterobacterales;Yersiniaceae;Rahnella	Rahnella	0	0	0	0	0	2.896	0	0	0	0	0	0	Rahnella	0.241333
Bacteria;Proteobacteria;Alphaproteobacteria;Rhizobiales;Methylobacteriaceae;Methylobacterium	Methylobacterium	0	0	1.0225	0	0	0	0	0	1.2345	0	0	0	Methylobacterium	0.188083
Bacteria;Actinobacteria;Actinobacteria_c;Micrococcales;Microbacteriaceae;Microbacterium	Microbacterium	0	0	0	0	0	0	0	0	0	0	0	2.2386	Microbacterium	0.18655
Bacteria;Firmicutes;Bacilli;Bacillales;Bacillaceae;Bacillus	Bacillus	0	0	2.2254	0	0	0	0	0	0	0	0	0	Bacillus	0.18545
Bacteria;Firmicutes;Clostridia;Clostridiales;Lachnospiraceae;Eubacterium_g17	Eubacterium_g17	0	0	0	0	0	0	0	0	0	1.6732	0	0	Eubacterium_g17	0.139433
Bacteria;Proteobacteria;Gammaproteobacteria;Enterobacterales;Enterobacteriaceae;Rosenbergiella	Rosenbergiella	0	0	0	0	1.6395	0	0	0	0	0	0	0	Rosenbergiella	0.136625
Bacteria;Proteobacteria;Gammaproteobacteria;Xanthomonadales;Xanthomonadaceae;Pseudoxanthomonas	Pseudoxanthomonas	0	0	0	1.5945	0	0	0	0	0	0	0	0	Pseudoxanthomonas	0.132875
Bacteria;Firmicutes;Clostridia;Clostridiales;Peptostreptococcaceae;Romboutsia	Romboutsia	0	0	1.5638	0	0	0	0	0	0	0	0	0	Romboutsia	0.130317
Bacteria;Actinobacteria;Actinobacteria_c;Micrococcales;Intrasporangiaceae;Ornithinimicrobium	Ornithinimicrobium	0	0	1.5474	0	0	0	0	0	0	0	0	0	Ornithinimicrobium	0.12895
Bacteria;Firmicutes;Erysipelotrichi;Erysipelotrichales;Erysipelotrichaceae;Turicibacter	Turicibacter	0	0	1.4872	0	0	0	0	0	0	0	0	0	Turicibacter	0.123933
Bacteria;Actinobacteria;Actinobacteria_c;Streptomycetales;Streptomycetaceae;Streptomyces	Streptomyces	0	0	0	0	0	0	1.3575	0	0	0	0	0	Streptomyces	0.113125
Bacteria;Actinobacteria;Actinobacteria_c;Pseudonocardiales;Pseudonocardiaceae;Pseudonocardia	Pseudonocardia	0	0	1.2849	0	0	0	0	0	0	0	0	0	Pseudonocardia	0.107075
Bacteria;Firmicutes;Bacilli;Lactobacillales;Streptococcaceae;Lactococcus	Lactococcus	0	0	0	0	0	1.079	0	0	0	0	0	0	Lactococcus	0.0899167
<1%	<1%	5.1944	4.8089	25.1626	10.2035	12.0839	9.5926	20.8102	12.1409	13.5157	10.6327	9.1471	10.111	<1%	11.9503

## Sheet: Sample selection
genus
		69.0046	71.2023	94.8056	95.1911	74.8374	89.7965	87.9161	90.4074	64.1503	89.4653	87.69	57.0459	79.1898	87.8591	86.4843	89.3673	90.8529	89.889
		Ratio
Taxonomy	Taxon Name	Ct 2	Co 2	Ct 4	Co 4	Ct 5	Co 5	Ct 6	Co 6	Ct 7	Co 7	Ct 8	Co 8	Ct 9	Co 9	Ct 10	Co 10	Ct 11	Co 11	Taxon Name	Average
Bacteria;Proteobacteria;Gammaproteobacteria;Enterobacterales;Erwiniaceae;Pantoea	Pantoea	1.0771	0	55.8615	41.8234	1.6349	45.6595	0	3.4112	3.9184	0	9.8831	5.4321	0	1.827	0	7.5054	62.9324	11.4934	Pantoea	14.0255
Bacteria;Spirochaetes;Spirochaetia;Spirochaetales;Spirochaetaceae;AF166259_g	AF166259_g	0	0	0	25.8246	29.0885	0	0	13.5191	0	38.6605	0	4.2845	0	1.9152	72.3112	47.3358	0	0	AF166259_g	12.9411
Bacteria;Proteobacteria;Alphaproteobacteria;Rhodospirillales;Acetobacteraceae;Asaia	Asaia	0	53.1143	10.2465	7.1828	1.2467	3.4868	8.3562	6.0435	0	0	0	0	27.2166	13.5951	8.3983	4.4145	0	0	Asaia	7.96118
Bacteria;Proteobacteria;Gammaproteobacteria;Enterobacterales;Erwiniaceae;Erwinia	Erwinia	0	0	15.3707	2.6456	0	0	0	0	0	0	6.7123	0	39.5381	0	0	0	0	19.2474	Erwinia	4.63967
Bacteria;Proteobacteria;Gammaproteobacteria;Enterobacterales;Morganellaceae;Providencia	Providencia	0	0	0	0	0	0	0	0	0	49.7351	9.4916	0	0	16.3028	0	0	0	0	Providencia	4.19608
Bacteria;Proteobacteria;Gammaproteobacteria;Enterobacterales;Yersiniaceae;Serratia	Serratia	0	0	0	9.8471	0	0	29.529	26.2366	0	0	0	9.7144	0	0	0	0	0	0	Serratia	4.18484
Bacteria;Proteobacteria;Gammaproteobacteria;Enterobacterales;Enterobacteriaceae;Gibbsiella	Gibbsiella	0	0	0	0	0	0	45.1684	14.3405	0	0	0	0	0	0	0	0	0	0	Gibbsiella	3.30605
Unclassified in higher taxonomic rank	Unclassified in higher taxonomic rank	0	0	0	0	0	0	0	0	0	0	0	0	0	0	0	0	0	51.955	Unclassified in higher taxonomic rank	2.88639
Bacteria;Proteobacteria;Gammaproteobacteria;Legionellales;Coxiellaceae;Diplorickettsia	Diplorickettsia	0	0	0	0	0	0	0	0	0	0	0	0	0	50.0129	0	0	0	0	Diplorickettsia	2.77849
Bacteria;Proteobacteria;Gammaproteobacteria;Enterobacterales;Enterobacteriaceae;Enterobacteriaceae_uc	Enterobacteriaceae_uc	1.8032	1.1984	0	0	0	0	0	0	1.371	0	42.4165	0	0	0	0	0	0	0	Enterobacteriaceae_uc	2.59939
Bacteria;Proteobacteria;Gammaproteobacteria;Pseudomonadales;Pseudomonadaceae;Pseudomonas	Pseudomonas	2.6567	0	0	0	0	7.9341	0	6.1057	1.0494	0	2.7764	8.5115	0	1.2991	1.0757	5.3648	0	2.281	Pseudomonas	2.16969
Bacteria;Proteobacteria;Gammaproteobacteria;Pseudomonadales;Moraxellaceae;Acinetobacter	Acinetobacter	1.4832	0	0	0	11.5097	0	0	0	1.261	0	0	9.2957	9.9628	0	0	1.5609	1.4551	0	Acinetobacter	2.02936
Bacteria;Proteobacteria;Gammaproteobacteria;Enterobacterales;Enterobacteriaceae;Enterobacteriaceae_g	Enterobacteriaceae_g	0	1.549	13.3269	3.0852	0	0	0	5.157	0	0	2.1577	0	0	0	0	0	0	0	Enterobacteriaceae_g	1.40421
Bacteria;Bacteroidetes;Flavobacteria;Flavobacteriales;Flavobacteriaceae;Flavobacteriaceae_uc	Flavobacteriaceae_uc	0	0	0	0	0	0	0	0	0	0	0	0	0	0	0	0	21.0646	0	Flavobacteriaceae_uc	1.17026
Bacteria;Proteobacteria;Gammaproteobacteria;Enterobacterales;Enterobacteriaceae;Enterobacter	Enterobacter	0	0	0	0	0	0	0	5.154	0	0	9.9399	0	0	0	0	3.6313	0	0	Enterobacter	1.04029
Bacteria;Actinobacteria;Actinobacteria_c;Corynebacteriales;Corynebacteriaceae;Corynebacterium	Corynebacterium	0	0	0	0	10.602	0	0	0	6.8043	0	0	0	1.1148	0	0	0	0	0	Corynebacterium	1.02895
Bacteria;Proteobacteria;Gammaproteobacteria;Pseudomonadales;Moraxellaceae;Enhydrobacter	Enhydrobacter	17.2924	0	0	0	0	0	0	0	0	0	0	0	0	0	0	0	0	0	Enhydrobacter	0.960689
Bacteria;Bacteroidetes;Bacteroidia;Bacteroidales;Prevotellaceae;Prevotella	Prevotella	5.8192	4.4106	0	0	0	0	0	0	4.1131	0	0	0	0	0	0	0	0	0	Prevotella	0.796828
Bacteria;Proteobacteria;Gammaproteobacteria;Xanthomonadales;Xanthomonadaceae;Luteibacter	Luteibacter	0	0	0	0	0	14.1849	0	0	0	0	0	0	0	0	0	0	0	0	Luteibacter	0.78805
Bacteria;Firmicutes;Bacilli;Bacillales;Staphylococcaceae;Staphylococcus	Staphylococcus	1.38	1.0707	0	0	1.7059	0	0	0	5.1456	0	0	1.4666	0	0	0	1.3279	1.2609	0	Staphylococcus	0.742089
Bacteria;Actinobacteria;Actinobacteria_c;Micrococcales;Microbacteriaceae;Herbiconiux	Herbiconiux	0	0	0	2.5897	0	7.437	0	0	0	0	0	0	0	0	0	0	0	0	Herbiconiux	0.557039
Bacteria;Proteobacteria;Gammaproteobacteria;Enterobacterales;Pectobacteriaceae;Lonsdalea	Lonsdalea	0	0	0	2.1927	0	0	2.1384	0	0	0	0	0	0	0	3.4646	1.0177	0	0	Lonsdalea	0.489633
Bacteria;Verrucomicrobia;Verrucomicrobiae;Verrucomicrobiales;Akkermansiaceae;Akkermansia	Akkermansia	4.5459	2.6632	0	0	0	0	0	0	1.5995	0	0	0	0	0	0	0	0	0	Akkermansia	0.489367
Bacteria;Firmicutes;Negativicutes;Selenomonadales;Sporomusaceae;Sporomusa	Sporomusa	0	0	0	0	0	0	0	0	0	0	0	0	0	0	0	8.4487	0	0	Sporomusa	0.469372
Bacteria;Proteobacteria;Betaproteobacteria;Burkholderiales;Burkholderiaceae;Burkholderia	Burkholderia	4.2431	2.0626	0	0	0	0	0	0	2.0735	0	0	0	0	0	0	0	0	0	Burkholderia	0.465511
Bacteria;Proteobacteria;Alphaproteobacteria;Rhizobiales;Methylobacteriaceae;Methylobacterium	Methylobacterium	0	0	0	0	1.0225	0	0	0	5.3741	0	0	0	0	0	1.2345	0	0	0	Methylobacterium	0.42395
Bacteria;Actinobacteria;Actinobacteria_c;Micrococcales;Intrasporangiaceae;Phycicoccus	Phycicoccus	0	0	0	0	4.1719	0	0	0	0	0	0	0	0	0	0	0	2.9593	0	Phycicoccus	0.396178
Bacteria;Proteobacteria;Alphaproteobacteria;Sphingomonadales;Sphingomonadaceae;Sphingomonas	Sphingomonas	0	0	0	0	0	1.496	0	0	1.7942	0	0	1.8432	0	0	0	0	0	1.5979	Sphingomonas	0.373961
Bacteria;Bacteroidetes;Bacteroidia;Bacteroidales;Bacteroidaceae;Bacteroides	Bacteroides	3.0765	1.0218	0	0	0	0	0	0	2.6066	0	0	0	0	0	0	0	0	0	Bacteroides	0.372494
Bacteria;Firmicutes;Bacilli;Bacillales;Bacillaceae;Anaerobacillus	Anaerobacillus	3.4791	1.5599	0	0	0	0	0	0	1.5741	0	0	0	0	0	0	0	0	0	Anaerobacillus	0.367394
Bacteria;Actinobacteria;Actinobacteria_c;Propionibacteriales;Propionibacteriaceae;Cutibacterium	Cutibacterium	3.0662	1.4648	0	0	0	0	0	0	1.5234	0	0	0	0	0	0	0	0	0	Cutibacterium	0.336356
Bacteria;Actinobacteria;Actinobacteria_c;Corynebacteriales;Dietziaceae;Dietzia	Dietzia	0	0	0	0	3.1713	0	0	0	1.481	0	0	0	0	0	0	0	1.1806	0	Dietzia	0.32405
Bacteria;Bacteroidetes;Flavobacteria;Flavobacteriales;Flavobacteriaceae;Chryseobacterium	Chryseobacterium	0	0	0	0	0	4.5818	0	0	0	0	0	0	0	0	0	0	0	1.0757	Chryseobacterium	0.314306
Bacteria;Proteobacteria;Gammaproteobacteria;Xanthomonadales;Xanthomonadaceae;Stenotrophomonas	Stenotrophomonas	0	0	0	0	1.3232	0	0	0	0	0	0	0	0	0	0	4.1745	0	0	Stenotrophomonas	0.305428
Bacteria;Firmicutes;Clostridia;Clostridiales;Clostridiaceae;Clostridium	Clostridium	0	0	0	0	0	0	0	0	5.0355	0	0	0	0	0	0	0	0	0	Clostridium	0.27975
Bacteria;Actinobacteria;Actinobacteria_c;Micrococcales;Micrococcaceae;Arthrobacter	Arthrobacter	0	0	0	0	0	0	0	0	2.1835	0	0	2.7714	0	0	0	0	0	0	Arthrobacter	0.275272
Bacteria;Firmicutes;Bacilli;Bacillales;Bacillaceae;Bacillus	Bacillus	0	0	0	0	2.2254	0	0	0	0	0	0	2.4724	0	0	0	0	0	0	Bacillus	0.260989
Bacteria;Proteobacteria;Alphaproteobacteria;Rhizobiales;Rhizobiaceae;Rhizobium	Rhizobium	0	0	0	0	1.2521	3.4219	0	0	0	0	0	0	0	0	0	0	0	0	Rhizobium	0.259667
Bacteria;Firmicutes;Erysipelotrichi;Erysipelotrichales;Erysipelotrichaceae;Turicibacter	Turicibacter	0	0	0	0	1.4872	0	0	0	2.9875	0	0	0	0	0	0	0	0	0	Turicibacter	0.248594
Bacteria;Fusobacteria;Fusobacteria_c;Fusobacteriales;Fusobacteriaceae;Fusobacterium	Fusobacterium	3.1556	0	0	0	0	0	0	0	1.1679	0	0	0	0	0	0	0	0	0	Fusobacterium	0.240194
Bacteria;Firmicutes;Clostridia;Clostridiales;Peptostreptococcaceae;Romboutsia	Romboutsia	0	0	0	0	1.5638	0	0	0	2.742	0	0	0	0	0	0	0	0	0	Romboutsia	0.239211
Bacteria;Firmicutes;Negativicutes;Veillonellales;Veillonellaceae;Veillonella	Veillonella	2.901	1.087	0	0	0	0	0	0	0	0	0	0	0	0	0	0	0	0	Veillonella	0.221556
Bacteria;Firmicutes;Bacilli;Lactobacillales;Enterococcaceae;Enterococcus	Enterococcus	0	0	0	0	0	0	1.0846	2.8717	0	0	0	0	0	0	0	0	0	0	Enterococcus	0.219794
Bacteria;Proteobacteria;Alphaproteobacteria;Rhodospirillales;Acetobacteraceae;Gluconobacter	Gluconobacter	0	0	0	0	0	0	0	3.5931	0	0	0	0	0	0	0	0	0	0	Gluconobacter	0.199617
Bacteria;Firmicutes;Bacilli;Lactobacillales;Streptococcaceae;Streptococcus	Streptococcus	2.4571	0	0	0	0	0	0	0	1.0156	0	0	0	0	0	0	0	0	0	Streptococcus	0.192928
Bacteria;Firmicutes;Bacilli;Bacillales;Exiguobacteriaceae;Exiguobacterium	Exiguobacterium	0	0	0	0	0	0	0	0	0	0	0	3.1702	0	0	0	0	0	0	Exiguobacterium	0.176122
Bacteria;Proteobacteria;Gammaproteobacteria;Enterobacterales;Enterobacteriaceae;Buttiauxella	Buttiauxella	0	0	0	0	0	0	0	0	0	0	3.0932	0	0	0	0	0	0	0	Buttiauxella	0.171844
Bacteria;Proteobacteria;Alphaproteobacteria;Caulobacterales;Caulobacteraceae;Brevundimonas	Brevundimonas	2.9974	0	0	0	0	0	0	0	0	0	0	0	0	0	0	0	0	0	Brevundimonas	0.166522
Bacteria;Firmicutes;Clostridia;Clostridiales;Lachnospiraceae;PAC001043_g	PAC001043_g	0	0	0	0	0	0	0	0	0	0	0	0	0	0	0	2.9126	0	0	PAC001043_g	0.161811
Bacteria;Proteobacteria;Gammaproteobacteria;Enterobacterales;Enterobacteriaceae;Kosakonia	Kosakonia	0	0	0	0	0	0	0	0	0	0	0	0	0	2.907	0	0	0	0	Kosakonia	0.1615
Bacteria;Proteobacteria;Gammaproteobacteria;Enterobacterales;Yersiniaceae;Rahnella	Rahnella	0	0	0	0	0	0	0	2.896	0	0	0	0	0	0	0	0	0	0	Rahnella	0.160889
Bacteria;Bacteroidetes;Bacteroidia;Bacteroidales;Muribaculaceae;PAC001073_g	PAC001073_g	1.3249	0	0	0	0	0	0	0	1.4726	0	0	0	0	0	0	0	0	0	PAC001073_g	0.155417
Bacteria;Proteobacteria;Betaproteobacteria;Burkholderiales;Comamonadaceae;Comamonas	Comamonas	0	0	0	0	0	0	0	0	0	0	0	2.5211	0	0	0	0	0	0	Comamonas	0.140061
Bacteria;Firmicutes;Bacilli;Lactobacillales;Lactobacillaceae;Lactobacillus	Lactobacillus	0	0	0	0	0	0	0	0	2.3274	0	0	0	0	0	0	0	0	0	Lactobacillus	0.1293
Bacteria;Actinobacteria;Actinobacteria_c;Micrococcales;Microbacteriaceae;Microbacterium	Microbacterium	0	0	0	0	0	0	0	0	0	0	0	0	0	0	0	0	0	2.2386	Microbacterium	0.124367
Bacteria;Proteobacteria;Betaproteobacteria;Neisseriales;Neisseriaceae;Neisseria	Neisseria	2.1887	0	0	0	0	0	0	0	0	0	0	0	0	0	0	0	0	0	Neisseria	0.121594
Bacteria;Firmicutes;Clostridia;Clostridiales;Peptostreptococcaceae;Terrisporobacter	Terrisporobacter	0	0	0	0	0	0	0	0	2.0396	0	0	0	0	0	0	0	0	0	Terrisporobacter	0.113311
Bacteria;Actinobacteria;Actinobacteria_c;Propionibacteriales;Nocardioidaceae;Nocardioides	Nocardioides	0	0	0	0	0	0	0	0	0	0	0	1.6992	0	0	0	0	0	0	Nocardioides	0.0944
Bacteria;Firmicutes;Clostridia;Clostridiales;Lachnospiraceae;Eubacterium_g17	Eubacterium_g17	0	0	0	0	0	0	0	0	0	0	0	0	0	0	0	1.6732	0	0	Eubacterium_g17	0.0929556
Bacteria;Proteobacteria;Gammaproteobacteria;Enterobacterales;Enterobacteriaceae;Rosenbergiella	Rosenbergiella	0	0	0	0	0	0	1.6395	0	0	0	0	0	0	0	0	0	0	0	Rosenbergiella	0.0910833
Bacteria;Proteobacteria;Gammaproteobacteria;Xanthomonadales;Xanthomonadaceae;Pseudoxanthomonas	Pseudoxanthomonas	0	0	0	0	0	1.5945	0	0	0	0	0	0	0	0	0	0	0	0	Pseudoxanthomonas	0.0885833
Bacteria;Actinobacteria;Actinobacteria_c;Micrococcales;Intrasporangiaceae;Ornithinimicrobium	Ornithinimicrobium	0	0	0	0	1.5474	0	0	0	0	0	0	0	0	0	0	0	0	0	Ornithinimicrobium	0.0859667
Bacteria;Actinobacteria;Actinobacteria_c;Corynebacteriales;Mycobacteriaceae;Mycobacterium	Mycobacterium	0	0	0	0	0	0	0	0	1.4895	0	0	0	0	0	0	0	0	0	Mycobacterium	0.08275
Bacteria;Proteobacteria;Alphaproteobacteria;Rhodobacterales;Rhodobacteraceae;Rubellimicrobium	Rubellimicrobium	0	0	0	0	0	0	0	0	0	0	0	1.4356	0	0	0	0	0	0	Rubellimicrobium	0.0797556
Bacteria;Proteobacteria;Betaproteobacteria;Neisseriales;Neisseriaceae;Snodgrassella	Snodgrassella	1.4247	0	0	0	0	0	0	0	0	0	0	0	0	0	0	0	0	0	Snodgrassella	0.07915
Bacteria;Proteobacteria;Gammaproteobacteria;Pasteurellales;Pasteurellaceae;Haemophilus	Haemophilus	1.3662	0	0	0	0	0	0	0	0	0	0	0	0	0	0	0	0	0	Haemophilus	0.0759
Bacteria;Actinobacteria;Actinobacteria_c;Streptomycetales;Streptomycetaceae;Streptomyces	Streptomyces	0	0	0	0	0	0	0	0	0	0	0	0	1.3575	0	0	0	0	0	Streptomyces	0.0754167
Bacteria;Proteobacteria;Alphaproteobacteria;Rhizobiales;Methylobacteriaceae;Microvirga	Microvirga	0	0	0	0	0	0	0	0	0	0	0	1.3425	0	0	0	0	0	0	Microvirga	0.0745833
Bacteria;Actinobacteria;Actinobacteria_c;Pseudonocardiales;Pseudonocardiaceae;Pseudonocardia	Pseudonocardia	0	0	0	0	1.2849	0	0	0	0	0	0	0	0	0	0	0	0	0	Pseudonocardia	0.0713833
Bacteria;Actinobacteria;Actinobacteria_c;Actinomycetales;Actinomycetaceae;Actinomyces	Actinomyces	1.2664	0	0	0	0	0	0	0	0	0	0	0	0	0	0	0	0	0	Actinomyces	0.0703556
Bacteria;Firmicutes;Bacilli;Bacillales;Staphylococcaceae;Salinicoccus	Salinicoccus	0	0	0	0	0	0	0	0	0	0	1.2193	0	0	0	0	0	0	0	Salinicoccus	0.0677389
Bacteria;Proteobacteria;Betaproteobacteria;Burkholderiales;Oxalobacteraceae;Noviherbaspirillum	Noviherbaspirillum	0	0	0	0	0	0	0	0	0	0	0	1.0855	0	0	0	0	0	0	Noviherbaspirillum	0.0603056
Bacteria;Firmicutes;Bacilli;Lactobacillales;Streptococcaceae;Lactococcus	Lactococcus	0	0	0	0	0	0	0	1.079	0	0	0	0	0	0	0	0	0	0	Lactococcus	0.0599444
Bacteria;Firmicutes;Bacilli;Lactobacillales;Leuconostocaceae;Leuconostoc	Leuconostoc	0	0	0	0	0	0	0	0	0	1.0697	0	0	0	0	0	0	0	0	Leuconostoc	0.0594278
